# Supplementary material for: KENeV: A web-application for the automated reconstruction and visualization of the enriched metabolic and signaling super-pathways deriving from genomic experiments
Source: Comput Struct Biotechnol J. 2015 Apr 9;13:248–55. doi: 10.1016/j.csbj.2015.03.009 (PMC4733223; doi:10.1016/j.csbj.2015.03.009)
Supplement: Supplementary file 1 — Results of KEGG pathway enrichment analysis of the Type I Diabetes Mellitus gene list, using KENeV, DAVID, Webgestalt and GeneTrail. [file mmc1.xlsx]

## Sheet: Webgestalt
Results using WebGestalt (Input: list of 407 genes for Type I Diabetes Melitus,least 2 genes per KEGG pathway, p value thres: 0.05, Benjamini-Hochberg p-value correction)
KEGG Pathways	Statistics		C: the number of reference genes in KEGG pathway
Cytokine-cytokine receptor interaction	C=265;O=54;E=2.50;R=21.59;rawP=1.93e-55;adjP=2.80e-53		O: the number of genes in the gene set and also in KEGG pathway
Leishmaniasis	C=72;O=33;E=0.68;R=48.57;rawP=9.81e-48;adjP=7.11e-46		E: the expected number in KEGG pathway
Type I diabetes mellitus	C=43;O=28;E=0.41;R=69.00;rawP=1.03e-46;adjP=4.98e-45		R: ratio of enrichment
Allograft rejection	C=37;O=25;E=0.35;R=71.60;rawP=1.86e-42;adjP=6.74e-41		rawP: p value from hypergeometric test
Toxoplasmosis	C=132;O=33;E=1.25;R=26.49;rawP=2.36e-37;adjP=6.84e-36		adjP: p value adjusted by the multiple test adjustment
Rheumatoid arthritis	C=91;O=29;E=0.86;R=33.77;rawP=1.94e-36;adjP=4.69e-35
Graft-versus-host disease	C=41;O=22;E=0.39;R=56.86;rawP=3.28e-34;adjP=6.79e-33
Malaria	C=51;O=23;E=0.48;R=47.79;rawP=2.18e-33;adjP=3.85e-32
Jak-STAT signaling pathway	C=155;O=32;E=1.46;R=21.88;rawP=2.39e-33;adjP=3.85e-32
Autoimmune thyroid disease	C=52;O=23;E=0.49;R=46.87;rawP=3.88e-33;adjP=5.63e-32
Cell adhesion molecules (CAMs)	C=133;O=30;E=1.26;R=23.90;rawP=1.40e-32;adjP=1.85e-31
Intestinal immune network for IgA production	C=48;O=22;E=0.45;R=48.57;rawP=3.46e-32;adjP=4.18e-31
Antigen processing and presentation	C=76;O=24;E=0.72;R=33.46;rawP=3.03e-30;adjP=3.38e-29
Toll-like receptor signaling pathway	C=102;O=26;E=0.96;R=27.01;rawP=6.53e-30;adjP=6.76e-29
Asthma	C=30;O=18;E=0.28;R=63.58;rawP=1.89e-29;adjP=1.83e-28
Chagas disease (American trypanosomiasis)	C=104;O=25;E=0.98;R=25.47;rawP=4.21e-28;adjP=3.82e-27
Phagosome	C=153;O=26;E=1.44;R=18.01;rawP=5.51e-25;adjP=4.70e-24
African trypanosomiasis	C=35;O=16;E=0.33;R=48.44;rawP=1.02e-23;adjP=7.78e-23
Hematopoietic cell lineage	C=88;O=21;E=0.83;R=25.29;rawP=9.87e-24;adjP=7.78e-23
Staphylococcus aureus infection	C=55;O=17;E=0.52;R=32.75;rawP=1.32e-21;adjP=9.57e-21
Viral myocarditis	C=70;O=18;E=0.66;R=27.25;rawP=3.59e-21;adjP=2.48e-20
Pathways in cancer	C=326;O=30;E=3.08;R=9.75;rawP=1.13e-20;adjP=7.45e-20
Osteoclast differentiation	C=128;O=21;E=1.21;R=17.38;rawP=4.33e-20;adjP=2.73e-19
Adipocytokine signaling pathway	C=68;O=17;E=0.64;R=26.49;rawP=7.75e-20;adjP=4.68e-19
Hepatitis C	C=134;O=20;E=1.26;R=15.82;rawP=2.37e-18;adjP=1.37e-17
Amoebiasis	C=106;O=18;E=1.00;R=17.99;rawP=1.10e-17;adjP=6.13e-17
T cell receptor signaling pathway	C=108;O=18;E=1.02;R=17.66;rawP=1.55e-17;adjP=8.32e-17
RIG-I-like receptor signaling pathway	C=71;O=15;E=0.67;R=22.39;rawP=1.83e-16;adjP=9.48e-16
NOD-like receptor signaling pathway	C=58;O=14;E=0.55;R=25.58;rawP=2.47e-16;adjP=1.24e-15
Natural killer cell mediated cytotoxicity	C=136;O=18;E=1.28;R=14.02;rawP=1.07e-15;adjP=5.17e-15
Systemic lupus erythematosus	C=136;O=17;E=1.28;R=13.25;rawP=1.78e-14;adjP=8.33e-14
Type II diabetes mellitus	C=48;O=12;E=0.45;R=26.49;rawP=2.18e-14;adjP=9.88e-14
Apoptosis	C=87;O=14;E=0.82;R=17.05;rawP=1.03e-13;adjP=4.53e-13
Primary immunodeficiency	C=35;O=10;E=0.33;R=30.28;rawP=7.47e-13;adjP=3.19e-12
Maturity onset diabetes of the young	C=25;O=9;E=0.24;R=38.15;rawP=9.72e-13;adjP=4.03e-12
Chemokine signaling pathway	C=189;O=17;E=1.78;R=9.53;rawP=4.10e-12;adjP=1.65e-11
Cytosolic DNA-sensing pathway	C=56;O=11;E=0.53;R=20.81;rawP=4.70e-12;adjP=1.84e-11
MAPK signaling pathway	C=268;O=19;E=2.53;R=7.51;rawP=1.50e-11;adjP=5.72e-11
Prostate cancer	C=89;O=12;E=0.84;R=14.29;rawP=5.24e-11;adjP=1.95e-10
PPAR signaling pathway	C=70;O=11;E=0.66;R=16.65;rawP=6.07e-11;adjP=2.20e-10
Neurotrophin signaling pathway	C=127;O=13;E=1.20;R=10.85;rawP=2.80e-10;adjP=9.90e-10
Insulin signaling pathway	C=138;O=13;E=1.30;R=9.98;rawP=7.92e-10;adjP=2.73e-09
Complement and coagulation cascades	C=69;O=10;E=0.65;R=15.36;rawP=1.04e-09;adjP=3.43e-09
Endocytosis	C=201;O=15;E=1.90;R=7.91;rawP=1.04e-09;adjP=3.43e-09
Metabolic pathways	C=1130;O=34;E=10.66;R=3.19;rawP=3.99e-09;adjP=1.29e-08
Aldosterone-regulated sodium reabsorption	C=42;O=8;E=0.40;R=20.18;rawP=5.24e-09;adjP=1.62e-08
Bladder cancer	C=42;O=8;E=0.40;R=20.18;rawP=5.24e-09;adjP=1.62e-08
TGF-beta signaling pathway	C=84;O=10;E=0.79;R=12.61;rawP=7.45e-09;adjP=2.25e-08
Renin-angiotensin system	C=17;O=6;E=0.16;R=37.40;rawP=7.72e-09;adjP=2.28e-08
Alzheimer's disease	C=167;O=13;E=1.58;R=8.25;rawP=8.20e-09;adjP=2.38e-08
Pancreatic cancer	C=70;O=9;E=0.66;R=13.62;rawP=2.13e-08;adjP=6.06e-08
Chronic myeloid leukemia	C=73;O=9;E=0.69;R=13.06;rawP=3.10e-08;adjP=8.64e-08
Carbohydrate digestion and absorption	C=44;O=7;E=0.42;R=16.86;rawP=1.80e-07;adjP=4.92e-07
p53 signaling pathway	C=68;O=8;E=0.64;R=12.47;rawP=2.65e-07;adjP=7.12e-07
Renal cell carcinoma	C=70;O=8;E=0.66;R=12.11;rawP=3.33e-07;adjP=8.78e-07
Pancreatic secretion	C=101;O=9;E=0.95;R=9.44;rawP=5.28e-07;adjP=1.37e-06
mTOR signaling pathway	C=52;O=7;E=0.49;R=14.26;rawP=5.88e-07;adjP=1.50e-06
Fc epsilon RI signaling pathway	C=79;O=8;E=0.75;R=10.73;rawP=8.54e-07;adjP=2.13e-06
Prion diseases	C=35;O=6;E=0.33;R=18.17;rawP=8.77e-07;adjP=2.16e-06
Glioma	C=65;O=7;E=0.61;R=11.41;rawP=2.75e-06;adjP=6.65e-06
Focal adhesion	C=200;O=11;E=1.89;R=5.83;rawP=3.65e-06;adjP=8.68e-06
Melanoma	C=71;O=7;E=0.67;R=10.45;rawP=5.01e-06;adjP=1.17e-05
Adherens junction	C=73;O=7;E=0.69;R=10.16;rawP=6.04e-06;adjP=1.39e-05
VEGF signaling pathway	C=76;O=7;E=0.72;R=9.76;rawP=7.91e-06;adjP=1.79e-05
Non-small cell lung cancer	C=54;O=6;E=0.51;R=11.77;rawP=1.20e-05;adjP=2.68e-05
Leukocyte transendothelial migration	C=116;O=8;E=1.09;R=7.31;rawP=1.54e-05;adjP=3.38e-05
Small cell lung cancer	C=85;O=7;E=0.80;R=8.73;rawP=1.66e-05;adjP=3.54e-05
Acute myeloid leukemia	C=57;O=6;E=0.54;R=11.15;rawP=1.65e-05;adjP=3.54e-05
ErbB signaling pathway	C=87;O=7;E=0.82;R=8.53;rawP=1.93e-05;adjP=4.06e-05
Arachidonic acid metabolism	C=59;O=6;E=0.56;R=10.78;rawP=2.01e-05;adjP=4.16e-05
Shigellosis	C=61;O=6;E=0.58;R=10.42;rawP=2.44e-05;adjP=4.98e-05
Colorectal cancer	C=62;O=6;E=0.59;R=10.25;rawP=2.68e-05;adjP=5.40e-05
Fc gamma R-mediated phagocytosis	C=94;O=7;E=0.89;R=7.89;rawP=3.20e-05;adjP=6.36e-05
GnRH signaling pathway	C=101;O=7;E=0.95;R=7.34;rawP=5.08e-05;adjP=9.95e-05
Vitamin digestion and absorption	C=24;O=4;E=0.23;R=17.66;rawP=7.15e-05;adjP=0.0001
B cell receptor signaling pathway	C=75;O=6;E=0.71;R=8.48;rawP=7.92e-05;adjP=0.0001
Fat digestion and absorption	C=46;O=5;E=0.43;R=11.52;rawP=7.28e-05;adjP=0.0001
Taurine and hypotaurine metabolism	C=10;O=3;E=0.09;R=31.79;rawP=9.53e-05;adjP=0.0002
Endometrial cancer	C=52;O=5;E=0.49;R=10.19;rawP=0.0001;adjP=0.0002
Protein digestion and absorption	C=81;O=6;E=0.76;R=7.85;rawP=0.0001;adjP=0.0002
Amyotrophic lateral sclerosis (ALS)	C=53;O=5;E=0.50;R=10.00;rawP=0.0001;adjP=0.0002
Galactose metabolism	C=27;O=4;E=0.25;R=15.70;rawP=0.0001;adjP=0.0002
Vascular smooth muscle contraction	C=116;O=7;E=1.09;R=6.39;rawP=0.0001;adjP=0.0002
Salivary secretion	C=89;O=6;E=0.84;R=7.14;rawP=0.0002;adjP=0.0003
Thyroid cancer	C=29;O=4;E=0.27;R=14.62;rawP=0.0002;adjP=0.0003
Calcium signaling pathway	C=177;O=8;E=1.67;R=4.79;rawP=0.0003;adjP=0.0005
Long-term depression	C=70;O=5;E=0.66;R=7.57;rawP=0.0005;adjP=0.0008
Bile secretion	C=71;O=5;E=0.67;R=7.46;rawP=0.0006;adjP=0.0010
Gastric acid secretion	C=74;O=5;E=0.70;R=7.16;rawP=0.0007;adjP=0.0011
Protein processing in endoplasmic reticulum	C=165;O=7;E=1.56;R=4.50;rawP=0.0010;adjP=0.0016
beta-Alanine metabolism	C=22;O=3;E=0.21;R=14.45;rawP=0.0011;adjP=0.0018
Hypertrophic cardiomyopathy (HCM)	C=83;O=5;E=0.78;R=6.38;rawP=0.0012;adjP=0.0019
Starch and sucrose metabolism	C=54;O=4;E=0.51;R=7.85;rawP=0.0017;adjP=0.0027
Ubiquitin mediated proteolysis	C=135;O=6;E=1.27;R=4.71;rawP=0.0018;adjP=0.0028
Melanogenesis	C=101;O=5;E=0.95;R=5.25;rawP=0.0028;adjP=0.0043
Wnt signaling pathway	C=150;O=6;E=1.42;R=4.24;rawP=0.0031;adjP=0.0047
Regulation of autophagy	C=34;O=3;E=0.32;R=9.35;rawP=0.0040;adjP=0.0059
Epithelial cell signaling in Helicobacter pylori infection	C=68;O=4;E=0.64;R=6.23;rawP=0.0040;adjP=0.0059
Oocyte meiosis	C=112;O=5;E=1.06;R=4.73;rawP=0.0043;adjP=0.0063
Long-term potentiation	C=70;O=4;E=0.66;R=6.06;rawP=0.0044;adjP=0.0064
Riboflavin metabolism	C=11;O=2;E=0.10;R=19.27;rawP=0.0046;adjP=0.0066
Cell cycle	C=124;O=5;E=1.17;R=4.27;rawP=0.0066;adjP=0.0094
Peroxisome	C=79;O=4;E=0.75;R=5.37;rawP=0.0067;adjP=0.0094
Huntington's disease	C=183;O=6;E=1.73;R=3.47;rawP=0.0081;adjP=0.0113
ABC transporters	C=44;O=3;E=0.42;R=7.22;rawP=0.0083;adjP=0.0115
Progesterone-mediated oocyte maturation	C=86;O=4;E=0.81;R=4.93;rawP=0.0090;adjP=0.0123
Pantothenate and CoA biosynthesis	C=16;O=2;E=0.15;R=13.25;rawP=0.0098;adjP=0.0133
Gap junction	C=90;O=4;E=0.85;R=4.71;rawP=0.0106;adjP=0.0142
Glutathione metabolism	C=50;O=3;E=0.47;R=6.36;rawP=0.0118;adjP=0.0156
Glycerolipid metabolism	C=50;O=3;E=0.47;R=6.36;rawP=0.0118;adjP=0.0156
Steroid biosynthesis	C=19;O=2;E=0.18;R=11.15;rawP=0.0137;adjP=0.0179
Basal cell carcinoma	C=55;O=3;E=0.52;R=5.78;rawP=0.0152;adjP=0.0196
Neuroactive ligand-receptor interaction	C=272;O=7;E=2.57;R=2.73;rawP=0.0153;adjP=0.0196
Hedgehog signaling pathway	C=56;O=3;E=0.53;R=5.68;rawP=0.0160;adjP=0.0204
Glycosaminoglycan biosynthesis - chondroitin sulfate	C=22;O=2;E=0.21;R=9.63;rawP=0.0181;adjP=0.0228
Proximal tubule bicarbonate reclamation	C=23;O=2;E=0.22;R=9.21;rawP=0.0197;adjP=0.0246
Nicotinate and nicotinamide metabolism	C=24;O=2;E=0.23;R=8.83;rawP=0.0214;adjP=0.0265
Glycolysis / Gluconeogenesis	C=65;O=3;E=0.61;R=4.89;rawP=0.0237;adjP=0.0291
Glycosaminoglycan biosynthesis - heparan sulfate	C=26;O=2;E=0.25;R=8.15;rawP=0.0249;adjP=0.0303
Lysosome	C=121;O=4;E=1.14;R=3.50;rawP=0.0280;adjP=0.0338
Histidine metabolism	C=29;O=2;E=0.27;R=7.31;rawP=0.0305;adjP=0.0365
Drug metabolism - cytochrome P450	C=73;O=3;E=0.69;R=4.35;rawP=0.0319;adjP=0.0379
Butanoate metabolism	C=30;O=2;E=0.28;R=7.06;rawP=0.0325;adjP=0.0380
Linoleic acid metabolism	C=30;O=2;E=0.28;R=7.06;rawP=0.0325;adjP=0.0380
Axon guidance	C=129;O=4;E=1.22;R=3.29;rawP=0.0343;adjP=0.0398
Tight junction	C=132;O=4;E=1.25;R=3.21;rawP=0.0369;adjP=0.0421
Alanine, aspartate and glutamate metabolism	C=32;O=2;E=0.30;R=6.62;rawP=0.0366;adjP=0.0421
Base excision repair	C=33;O=2;E=0.31;R=6.42;rawP=0.0387;adjP=0.0438

## Sheet: GeneTrail
Results using GeneTrail (Input: list of 407 genes for Type I Diabetes Melitus, least 2 genes per KEGG pathway, p value thres: 0.05, FDR p-value correction)
KEGG Pathway	Enrichment	p (fdr)
Type I diabetes mellitus	28	1.92574e-23
Leishmaniasis	33	4.28977e-22
Allograft rejection	25	9.43085e-22
Cytokine-cytokine receptor interaction	54	8.32049e-18
Graft-versus-host disease	22	2.56491e-16
Malaria	23	1.38549e-15
Autoimmune thyroid disease	23	5.68869e-15
Intestinal immune network for IgA production	22	5.70503e-15
Asthma	18	7.30872e-15
Antigen processing and presentation	24	4.71453e-12
Cell adhesion molecules (CAMs)	30	5.12456e-11
Toll-like receptor signaling pathway	26	5.12456e-11
Jak-STAT signaling pathway	32	7.10081e-11
Chagas disease	25	4.66892e-10
Hematopoietic cell lineage	20	1.14841e-07
Viral myocarditis	18	1.88673e-07
Adipocytokine signaling pathway	17	2.23425e-07
Phagosome	26	7.89158e-07
Maturity onset diabetes of the young	9	1.52801e-05
NOD-like receptor signaling pathway	14	1.52801e-05
RIG-I-like receptor signaling pathway	15	1.52801e-05
Type II diabetes mellitus	12	1.85211e-05
Amoebiasis	18	3.32987e-05
Primary immunodeficiency	10	3.83736e-05
T cell receptor signaling pathway	18	4.61833e-05
Metabolic pathways	32	9.0145e-05
Natural killer cell mediated cytotoxicity	19	0.000349907
Cytosolic DNA-sensing pathway	11	0.000523942
Renin-angiotensin system	6	0.000638399
Apoptosis	14	0.00065429
PPAR signaling pathway	11	0.00317116
Systemic lupus erythematosus	17	0.00376703
Aldosterone-regulated sodium reabsorption	8	0.00463978
Bladder cancer	8	0.00463978
Pathways in cancer	30	0.00574418
Prostate cancer	12	0.00724703
Complement and coagulation cascades	10	0.00960306
Prion diseases	6	0.0282732
Purine metabolism	2	0.0282732
Pancreatic cancer	9	0.0316158
Chronic myeloid leukemia	9	0.0383935
TGF-beta signaling pathway	10	0.0383935
Taurine and hypotaurine metabolism	3	0.0383935
Neurotrophin signaling pathway	13	0.0393064
mTOR signaling pathway	7	0.0493304

## Sheet: DAVID
Results using GeneTrail (Input: list of 407 genes for Type I Diabetes Melitus, least 2 genes per KEGG pathway, p value thres: 0.01)
KEGG Pathway	Enrichment	p (raw)
hsa04940:Type I diabetes mellitus	26	9.52713e-23
hsa05330:Allograft rejection	23	1.72502e-20
hsa04060:Cytokine-cytokine receptor interaction	48	2.08959e-15
hsa05332:Graft-versus-host disease	20	2.51113e-15
hsa05310:Asthma	17	3.35935e-14
hsa05320:Autoimmune thyroid disease	21	8.00516e-14
hsa04672:Intestinal immune network for IgA production	20	4.40115e-13
hsa04620:Toll-like receptor signaling pathway	25	6.11812e-11
hsa04630:Jak-STAT signaling pathway	30	2.8892e-10
hsa04612:Antigen processing and presentation	21	2.00485e-09
hsa04514:Cell adhesion molecules (CAMs)	26	4.0943e-09
hsa04640:Hematopoietic cell lineage	19	1.38562e-07
hsa04920:Adipocytokine signaling pathway	16	6.31527e-07
hsa05416:Viral myocarditis	16	1.39575e-06
hsa04950:Maturity onset diabetes of the young	9	1.73752e-05
hsa04622:RIG-I-like receptor signaling pathway	14	3.66765e-05
hsa04621:NOD-like receptor signaling pathway	13	4.1328e-05
hsa04660:T cell receptor signaling pathway	17	7.21344e-05
hsa05322:Systemic lupus erythematosus	16	9.34878e-05
hsa05340:Primary immunodeficiency	9	0.000244913
hsa04623:Cytosolic DNA-sensing pathway	11	0.000312593
hsa04614:Renin-angiotensin system	6	0.001107
hsa04930:Type II diabetes mellitus	9	0.00194923
hsa03320:PPAR signaling pathway	11	0.00196684
hsa04210:Apoptosis	12	0.00360702
hsa05215:Prostate cancer	12	0.00430856
hsa04650:Natural killer cell mediated cytotoxicity	15	0.00597492
hsa05200:Pathways in cancer	28	0.00602631
hsa04610:Complement and coagulation cascades	10	0.0066877
hsa05219:Bladder cancer	7	0.0166091
hsa04722:Neurotrophin signaling pathway	13	0.0197065
hsa05212:Pancreatic cancer	9	0.0255356
hsa04350:TGF-beta signaling pathway	10	0.0279514
hsa05220:Chronic myeloid leukemia	9	0.0317113
hsa04150:mTOR signaling pathway	7	0.0427898
hsa04115:p53 signaling pathway	8	0.05076
hsa04960:Aldosterone-regulated sodium reabsorption	6	0.0509055
hsa00430:Taurine and hypotaurine metabolism	3	0.0852435
hsa05214:Glioma	7	0.0915301
hsa04664:Fc epsilon RI signaling pathway	8	0.091692
hsa05020:Prion diseases	5	0.0937613

## Sheet: KENEV
	Results using KENEV (Input: list of 407 genes for Type I Diabetes Melitus,, p value thres: 0.01, 90% cut-off based on bootstrap p-value)
Rank	KEGG ID	KEGG Description	Hypergeometric Test (p-value)	Enrichment	Bootstrap p-value
1	path:hsa04940	Type I diabetes mellitus - Homo sapiens (human)	5.86198e-13	28/45	4.10356e-05
2	path:hsa05320	Autoimmune thyroid disease - Homo sapiens (human)	2.78067e-12	23/54	7.74787e-05
3	path:hsa05321	Inflammatory bowel disease (IBD) - Homo sapiens (human)	3.35776e-12	33/67	0.000112733
4	path:hsa05164	Influenza A - Homo sapiens (human)	3.5425e-12	40/177	0.000147423
5	path:hsa04668	TNF signaling pathway - Homo sapiens (human)	4.83591e-12	27/110	0.000182014
6	path:hsa05332	Graft-versus-host disease - Homo sapiens (human)	5.5721e-12	21/43	0.000215977
7	path:hsa05145	Toxoplasmosis - Homo sapiens (human)	5.82068e-12	31/120	0.000250207
8	path:hsa05310	Asthma - Homo sapiens (human)	5.8451e-12	18/32	0.000283631
9	path:hsa05162	Measles - Homo sapiens (human)	6.2681e-12	31/134	0.000318093
10	path:hsa05152	Tuberculosis - Homo sapiens (human)	6.52911e-12	40/179	0.000353093
11	path:hsa05330	Allograft rejection - Homo sapiens (human)	7.27152e-12	25/39	0.000387688
12	path:hsa04612	Antigen processing and presentation - Homo sapiens (human)	7.32936e-12	22/79	0.000422855
13	path:hsa04672	Intestinal immune network for IgA production - Homo sapiens (human)	1.01046e-11	21/49	0.00045741
14	path:hsa05144	Malaria - Homo sapiens (human)	1.01061e-11	22/49	0.000491442
15	path:hsa05323	Rheumatoid arthritis - Homo sapiens (human)	1.13496e-11	27/91	0.000524862
16	path:hsa05168	Herpes simplex infection - Homo sapiens (human)	1.15873e-11	46/186	0.000559385
17	path:hsa05143	African trypanosomiasis - Homo sapiens (human)	1.39076e-11	16/34	0.000591546
18	path:hsa05140	Leishmaniasis - Homo sapiens (human)	1.86557e-11	33/74	0.000624416
19	path:hsa04060	Cytokine-cytokine receptor interaction - Homo sapiens (human)	2.0949e-11	48/265	0.000659513
20	path:hsa04620	Toll-like receptor signaling pathway - Homo sapiens (human)	5.26608e-11	25/106	0.000691033
21	path:hsa05166	HTLV-I infection - Homo sapiens (human)	7.18097e-11	42/261	0.000725952
22	path:hsa05416	Viral myocarditis - Homo sapiens (human)	2.25164e-10	18/60	0.00075771
